# Supplementary material for: Photobiological Neuromodulation of Resting-State EEG and Steady-State Visual-Evoked Potentials by 40 Hz Violet Light Optical Stimulation in Healthy Individuals
Source: J Pers Med. 2021 Jun 15;11(6):557. doi: 10.3390/jpm11060557 (PMC8232632; doi:10.3390/jpm11060557)
Supplement: Supplementary file 1 [file jpm-11-00557-s001.zip]

Archive with 1 entries (1 files):
- jpm-1198032-supplementary.pdf
